# Supplementary material for: Lignin Degradation and Its Use in Signaling Development by the Coprophilous Ascomycete Podospora anserina
Source: J Fungi (Basel). 2020 Nov 11;6(4):278. doi: 10.3390/jof6040278 (PMC7712204; doi:10.3390/jof6040278)
Supplement: Supplementary file 1 [file jof-06-00278-s001.zip]

Archive with 6 entries (5 files):
- jof-945128-supplementary/
- jof-945128-supplementary/Figure S1.pdf
- jof-945128-supplementary/Figure S2.pdf
- jof-945128-supplementary/Figure S3.pdf
- jof-945128-supplementary/Figure S4.pdf
- jof-945128-supplementary/table S1 & S2.xlsx
