# Supplementary material for: Lignin Degradation and Its Use in Signaling Development by the Coprophilous Ascomycete Podospora anserina
Source: J Fungi (Basel). 2020 Nov 11;6(4):278. doi: 10.3390/jof6040278 (PMC7712204; doi:10.3390/jof6040278)
Supplement: Supplementary file 1 [file jof-06-00278-s001.zip › jof-945128-supplementary/table S1 & S2.xlsx]

## Sheet: Table S1
	Table S1: semi-quantitative analyses of fractionation products released from grinded MG
	Grinded MG	MG Raw		MG S1		MG S2		MG S3		MG S4		MG S5
		mean value	std deviation	mean value	std deviation	mean value	std deviation	mean value	std deviation	mean value	std deviation	mean value	std deviation
	phenolics C0	0.0767835	0.000870774	0.0739507	0.0077987	0.0649434	0.00570262	0.0711876	0.00256012	0.0639109	0.00453244	0.0748188	0.00640668
	phenolics C1	0.0205587	0.00248526	0.0216512	0.00137106	0.0211734	0.00250955	0.0321203	0.00811843	0.0310825	0.00250108	0.027039	0.00944695
	phenolics C2	0.077623	0.00454392	0.0922424	0.0050127	0.0943126	0.00334347	0.0971481	0.00170707	0.101266	0.00739982	0.116614	0.0301006
	phenolics Cn<3	0.174965	0.00630972	0.187844	0.0127883	0.180429	0.00693645	0.200456	0.0112467	0.19626	0.0126503	0.218472	0.0160656
	phenolics C3	0.0533255	0.00818261	0.0441099	0.0187344	0.0553637	0.0144452	0.0576631	0.00867362	0.0566934	0.00725092	0.0666918	0.00416605
	Other lignin derived compounds	0.0555515	0.00717666	0.0581546	0.00328177	0.0413878	0.00759351	0.0484045	0.00259312	0.0399558	0.00252252	0.0373302	0.00640162
	total from lignin	0.283842	0.0126167	0.290109	0.031505	0.277181	0.0265405	0.306524	0.0218574	0.292909	0.0197635	0.322494	0.02085
	total phenolics	0.228291	0.00704469	0.231954	0.0282957	0.235793	0.0212789	0.258119	0.0196405	0.252953	0.0173796	0.285164	0.0146577
	anhydrous sugars	0.0639602	0.0157167	0.0480032	0.00496163	0.055199	0.0133973	0.0580609	0.00543953	0.0513599	0.0192718	0.0334846	0.00911539
	furanics	0.166533	0.0166386	0.159629	0.0206711	0.183254	0.0205204	0.148636	0.0255589	0.184992	0.0203632	0.168627	0.016945
linear fractionation products	aldehydes/ ketones	0.180933	0.0602524	0.144353	0.0209917	0.134534	0.0448414	0.133589	0.0112927	0.104932	0.00339756	0.15097	0.0165529
	acids	0.193404	0.0248099	0.170816	0.0283511	0.204751	0.050675	0.189485	0.0144105	0.216087	0.0185368	0.150765	0.0227735
	alcohols	0.00680655	0.00595516	0.0102549	0.00893859	0.00477559	0.00222644	0.0193234	0.0188217	0.0146034	0.0127026	0.0233429	0.00832469
	ethers	0.010878	0.0188413	0	0	0.00152271	0.00263741	0.00377172	0.00328456	0.0221532	0.0165374	0.0335881	0.0205476
	alkanes	0.0100484	0.0121701	0.0567435	0.0193105	0.0115938	0.00573323	0.0295025	0.0108128	0.00798059	0.00254704	0.0165669	0.00285193
	total linear compounds	0.402069	0.0240693	0.382167	0.0238516	0.357177	0.020623	0.375672	0.023214	0.365756	0.0156669	0.375232	0.0053049
cyclic fractionation products	aldehydes/ ketones	0.0756188	0.00123038	0.0852109	0.0184333	0.0925498	0.00216493	0.082095	0.00615201	0.0883603	0.00159649	0.0817667	0.0051256
	alcohols	0.00575107	0.00996114	0.00674494	0.00932345	0.0179675	0.00429982	0.00819461	0.0141935	0.00478509	0.00828801	0	0
	others	0.00222531	0.00385436	0.0140422	0.00489194	0.00908983	0.000743476	0.0104619	0.00195842	0.0104026	0.00165268	0.0167127	0.009189
	lactones	0	0	0.0140948	0.0123069	0.00758226	0.00341093	0.0103563	0.00914029	0.00143563	0.00248658	0.0016832	0.00145772
	total cyclic compounds	0.0835952	0.00890846	0.120093	0.0241416	0.127189	0.00883138	0.111108	0.0241014	0.104984	0.00773253	0.100163	0.00887229
	total/mean std value	1	0.0119828	1	0.0145219	1	0.0127836	1	0.0116561	1	0.00975143	1	0.0111979
	acetic acid	0.162721	0.0226791	0.129311	0.0298861	0.139233	0.0106013	0.134346	0.0205733	0.133794	0.0111209	0.105552	0.0234624
	furanics + cyclic	0.250128		0.279721		0.310443		0.259744		0.289975		0.26879

## Sheet: Table S2
	Table S2: semi-quantitative analyses of fractionation products released from fragmented MG
	Fragmented MG	MG Raw		MG S1		MG S2		MG S3		MG S4		MG S5
	families of molecules	mean value	std deviation	mean value	std deviation	mean value	std deviation	mean value	std deviation	mean value	std deviation	mean value	std deviation
	phenolics C0	0.08213	0.00488929	0.0658339	0.00296874	0.0753749	0.00430586	0.0635617	0.0092902	0.1157	0.0176	0.0752538	0.00912849
	phenolics C1	0.0163832	0.00339996	0.018625	0.00264787	0.0171812	0.00780613	0.0242743	0.00669992	0.0293	0.0039	0.0261139	0.00400252
	phenolics C2	0.085721	0.0045249	0.12419	0.00851989	0.14222	0.0255892	0.119836	0.0186636	0.1387	0.0246	0.129683	0.0212325
	phenolics Cn<3	0.184234	0.00715737	0.208649	0.00931906	0.234776	0.0355464	0.207672	0.0336587	0.2837	0.0457	0.23105	0.0335171
	phenolics C3	0.0385899	0.00682762	0.0306233	0.0156798	0.0392519	0.00647911	0.0528514	0.00723125	0.0319	0.0104	0.0428575	0.0100184
	Other lignin derived compounds	0.0324252	0.00324672	0.0477107	0.00860264	0.0329788	0.00837028	0.0395748	0.0163132	0.0428	0.0038	0.0262571	0.00324525
	total from lignin	0.255249	0.0130343	0.286983	0.0216316	0.307007	0.0326635	0.300099	0.0290489	0.3584	0.0509	0.300165	0.026916
	total phenolics	0.222824	0.0112788	0.239272	0.0146447	0.274028	0.0407661	0.260524	0.0358924	0.3156	0.0477	0.273908	0.0236794
	anhydrous sugars	0.0462026	0.0123181	0.0415766	0.0274495	0.0272133	0.0129498	0.0421462	0.00928333	0.0098	0.0033	0.0231817	0.0141627
	furanics	0.149309	0.00735798	0.152675	0.00894101	0.160777	0.0513952	0.134696	0.00397249	0.1126	0.0182	0.141293	0.00263132
linear fractionation products	aldehydes/ ketones	0.194864	0.0372631	0.130211	0.00843703	0.179104	0.0244035	0.149185	0.0269889	0.1704	0.0641	0.186207	0.0106617
	acids	0.193527	0.0248587	0.151942	0.00726053	0.120871	0.0184525	0.12908	0.00473099	0.0665	0.0077	0.158139	0.0326697
	alcohols	0.0194662	0.00685693	0.00672498	0.00969725	0.006403	0.00454719	0.0232812	0.00604441	0.0042	0.0047	0.0170405	0.00767842
	ethers	0	0	0.0504326	0.00980285	0.053505	0.00736669	0.0484258	0.00357145	0.0032	0.0055	0.0348633	0.00749153
	alkanes	0.0391632	0.0287579	0.0182014	0.0120335	0.014229	0.0115137	0.0147883	0.0115234	0.0441	0.0241	0.00657018	0.00275526
	total linear compounds	0.447021	0.0130409	0.357512	0.0131508	0.374112	0.018651	0.364761	0.0122059	0.2884	0.0614	0.40282	0.035433
cyclic fractionation products	aldehydes/ ketones	0.0827422	0.00648438	0.0807802	0.0219133	0.0648387	0.029968	0.0889602	0.0179398	0.0656	0.0101	0.0904543	0.00623705
	alcohols	0.00139587	0.00241773	0.0010416	0.00180411	0.00093	0.00161081	0	0	0.0057	0.0051	0.000600155	0.0010395
	others	0.0144011	0.00559078	0.0756731	0.013455	0.0607975	0.026062	0.0675342	0.0437469	0.1342	0.0701	0.0378875	0.00978766
	lactones	0.00367902	0.000813229	0.00375862	0.00349765	0.00432455	0.00749035	0.00180448	0.00312545	0.0108	0.0129	0.00359844	0.00315809
	total cyclic compounds	0.102218	0.00471189	0.161254	0.0116794	0.130891	0.0166208	0.158299	0.0381885	0.2163	0.0585	0.13254	0.0110708
	total/mean std value	1	0.00975383	1	0.0111017	1	0.0186932	1	0.0161009	0.9855	0.0262048	1	0.0131675
	acetic acid	0.156996	0.0139834	0.0637298	0.0116711	0.0613237	0.0382754	0.0741114	0.00683779	0.0407	0.0063	0.126909	0.0335257
	furanics + cyclic	0.251527		0.313929		0.291668		0.292995		0.3289		0.273833
